# Supplementary material for: A human lower-limb biomechanics and wearable sensors dataset during cyclic and non-cyclic activities
Source: Sci Data. 2023 Dec 21;10:924. doi: 10.1038/s41597-023-02840-6 (PMC10740031; doi:10.1038/s41597-023-02840-6)
Supplement: Supplementary file 1 — Supplementary Table 1 [file 41597_2023_2840_MOESM1_ESM.xlsx]

## Sheet: Sheet1
Task Family	Specific Task	Task Description
ball toss	ball_toss_#_center	A 6.8 kg medicine ball was caught by the participant and then tossed back 5 times. This is done with the ball coming from three positions: left, center, and right. The participants were shown the activity using a knee bending strategy to dampen the catch.
	ball_toss_#_left
	ball_toss_#_right
curb	curb_down_#	For curb up, the participant walked at a constant speed, stepped onto a force plate, stepped up onto a 0.15 m raised platform with another force plate, and finally continued walking (across an additional force plate). They completed 5 circuits. Similarly, for curb down they stepped from a raised platform (1 force plate) onto a ground level force plate and continued walking (2 force plates), compl…
	curb_up_#
cutting	cutting_#_left-fast	The participants were instructed to run at two self-selected speeds (slow and fast) down three force plates and then made a 90° turn to either the left or right turning their hips and stepping on a final force plate. This was completed 5 times for each condition (left slow, left fast, right slow, right fast) for a total of 20 cuts. (average center of mass (COM) speed slow 0.7 m/s, fast 0.9 m/s)
	cutting_#_left-slow
	cutting_#_right-fast
	cutting_#_right-slow
calisthenics	dynamic_walk_#_butt-kicks	Butt kicks and high knees were performed at 0.8 m/s after the maneuver was demonstrated. Contact was not made during butt kicks to avoid shifting the calcaneus markers on the foot. Heel and toe walking were performed at 0.4 m/s where the participant was instructed to walk with all of their weight on their heel and toe respectively. All of these were performed for 20 seconds.
	dynamic_walk_#_high-knees
miscellaneous	dynamic_walk_#_heel-walk
	dynamic_walk_#_toe-walk
incline	incline_walk_#_up5	The treadmill was inclined at the desired angle (5 and 10 degrees) and the participant walked at 1.0 m/s up and down the incline. Each condition (up 5, down 5, up 10, down 10) was performed for 20 seconds.
	incline_walk_#_up10
decline	incline_walk_#_down5
	incline_walk_#_down10
jumping	jump_#_fb	Forward/backward jumps were performed across force plates where each set (1 forward jump and one backward jump) was performed 5 times. Hopping was performed by completing 10 hops in place in a row. In vertical jumps, the participants were instructed to jump for maximum height by bending their knees prior to lift off. This was completed 5 times. 180° jumps consisted of jumping and spinning 180° in…
	jump_#_hop
	jump_#_vertical
	jump_#_180
	jump_#_lateral
	jump_#_90-1
	jump_#_90-2
lifting	lift_weight_#_25lbs-l-c	These lifting trials consisted of lifting a bag from the side and the center with either the left or right hand. The trials marked l-c and r-c are lifts with the weight centered in front of the participant lifting with either the right or left hand. In the l-l and r-r trials, the bag is positioned on the left or right of the participant with the same hand used to lift. Each individual lift was do…
	lift_weight_#_25lbs-l-l
	lift_weight_#_25lbs-r-c
	lift_weight_#_25lbs-r-r
	lift_weight_#_0lbs-l-c
	lift_weight_#_0lbs-l-l
	lift_weight_#_0lbs-r-c
	lift_weight_#_0lbs-r-r
front lunges	lunges_#	Each set of lunges consisted of lunging forward with the right and then left foot, stepping forward, lunging backward with the right and left foot, and then stepping back. Participants were instructed to lunge with their knee almost touching the ground but without making contact. Each participant completed five sets of these lunges
side lunges	lunges_#_left	Each trial consisted of lunges toward the left or right as indicated. Each was completed 5 times.
	lunges_#_right
meander	meander_#	This task consisted of walking/sauntering around the force plates in an aimless fashion with frequent pauses for 45 - 60 seconds. The participant was instructed to treat it as if they were waiting in an informal line.
walk	normal_walk_#_0-6	Each of these trials consist of 20 seconds of normal treadmill walking at the indicated speed (0.6, 1.2, 1.8 m/s) on level ground.
	normal_walk_#_1-2
	normal_walk_#_1-8
run	normal_walk_#_2-0	Each of these trials consists of 20 seconds of treadmill running at the speed indicated (2.0 and 2.5 m/s) on level ground.
	normal_walk_#_2-5
shuffle	normal_walk_#_shuffle	For this task, participants were instructed to shuffle across the treadmill at 0.4 m/s with little knee bend for 20 seconds.
skipping	normal_walk_#_skip	This task consisted of skipping on the split belt treadmill at 1.2 m/s for 20 seconds. Participants were given time to grow accustomed to skipping on the treadmill before the 20 second recording.
obstacle walk	obstacle_walk_#	This task consisted of the participant walking on the treadmill at 1.0 m/s while a foam blocks was set on the treadmill that they were instructed to step over. The block was placed on the right side five times and then on the left side five times.
poses	poses_#	This task consisted of the participant performing a series of static poses on the force plates. These poses include: standing, standing with legs apart, stand with left/right leg forward, squat, balance on left/right foot, stand on toes, thrust hips to left/right/forward/backwards, stand with toes pointing in/out, stand while holding a 11.3 kg weight out to left/right, stand with legs far apart l…
push	push_#	In this task, the participants shoulder was pushed or pulled forward or backward so that the participant stepped back or forward. This was performed for 30-45 seconds.
side shuffle	side_shuffle_#	This task was similar to a basketball side shuffle drill where the participant switched feet on the center force plate as quickly as possible to shift from the right to the left and back. This was performed 5 times.
sit to stand	sit_to_stand_#_short-arm	For these tasks, participants were instructed to sit as far forward on a shower stool as possible and then stand up and sit down. They did 15 stand-to-sit-to-stands in each trial (3 normal, 3 loading their left leg more heavily, 3 loading their right leg more heavily, 3 very slow, and then 3 fast). In the first set (short-arm), the participants used the arm rests to aid in standing. In the second…
	sit_to_stand_#_short-noarm
	sit_to_stand_#_tall-noarm
squats	squats_#_0lbs	For these tasks, the participants were instructed to squat with either no additional weight or while holding a 11.3kg weight. Each trial consists of 5 squats: 3 normal squats, 1 with the left leg more heavily loaded, and then 1 with the right leg more heavily loaded.
	squats_#_25llbs
stairs	stairs_#_#_up	Participants were instructed to walk up and down the instrumented stairs and the individual ascents and descents were split into distinct files. The first three passes of each condition (ascent or descent) were at the participants self-selected speed then they were instructed to go slowly for one circuit and finally quickly for the final circuit. The stair height for these trials was 0.152 m. (av…
	stairs_#_#_down
starting stopping	start_stop_#	Participants were instructed to begin on the force plates and then walk forward and off the force plates and then return and stop on the force plates. They performed this task 5 times alternating the starting foot.
step up	step_ups_#_left	An 0.46 m chair was placed on a force plate and the participant was instructed to step up onto the chair with the respective leg (left or right) then pause for a moment and step back down without touching the dangling leg to the chair. This was performed 5 times for both left and right legs
	step_ups_#_right
tire run	tire_run_#	For this task, participants were instructed to step over a series of six force plates touching their foot to each one as if there were tires surrounding each force plate. Once they reached the end of the set of force plates, they returned backward performing the same motion. The starting leg was alternated between left and right. This was completed a total of 10 times (5 starting with the left le…
tug of war	tug_of_war_#	Participants grasped a stick and first pushed and pulled to create shear forces on the force plates. The second half consisted of pushing and pulling on the stick with an experimenter to move back and forth on the force plates. The total trial time was between 45- 60 seconds.
turns	turn_and_step_#_left-turn	These tasks consisted of starting from standing on the force plate, turning to one side (left or right) and then walking off the force plates. This was performed five times for each direction (left or right); the first three were at the participants self-selected normal speed, the fourth was slow, and the final circuit was fast (average COM speed slow 0.19 m/s, normal 0.23 m/s, fast 0.29 m/s)
	turn_and_step_#_right-turn
twister	twister_#	For this task, participants moved their leg to the force plate called out by the experimenter in a specific pattern similar to twister with only their legs.
walk backward	walk_backward_#_0-6	The treadmill was set to run backward at the desired speed (0.6, 0.8, 1.0 m/s) and the participant walked backward for 20 seconds for each speed.
	walk_backward_#_0-8
	walk_backward_#_1-0
